# Supplementary material for: Japanese Diet Indices and Nutrient Density in US Adults: A Cross-Sectional Analysis with NHANES Data
Source: Nutrients. 2024 Jul 26;16(15):2431. doi: 10.3390/nu16152431 (PMC11314486; doi:10.3390/nu16152431)
Supplement: Supplementary file 1 [file nutrients-16-02431-s001.zip]

Archive with 1 entries (1 files):
- nutrients-3094647-supplementary.pdf
